# Supplementary material for: SymbioGBR: a web-based database of Symbiodinium associated with cnidarian hosts on the Great Barrier Reef
Source: BMC Ecol. 2013 Mar 13;13:7. doi: 10.1186/1472-6785-13-7 (PMC3616961; doi:10.1186/1472-6785-13-7)
Supplement: Additional file 1 — Molecular marker overview.xls – Overview of the different symbiont types and the molecular markers used per type.Symbiodinium types are named sensu LaJeunesse unless stated otherwise. When Symbiodinium type level is unknown it is indicated as undefined. X indicates the particular marker(s) used to identify the associated type. [file 1472-6785-13-7-S1.xlsx]

## Sheet: Sheet1
sorting code	Symbiont type	ITS1 sequence	ITS2 sequence	psbA minicircle	LSU	cp23S	Comment
1	A(undefined)_Fisher		x
1	A7		x
1	B1	x	x		x		missing, Goulet et al 2008a
1	B36	x					missing, Goulet et al 2008a
1	C#_Bongaerts		x
1	C1	x	x		x	x	Sensu LaJeunesse
1	C120		x
1	C120a		x
1	C131		x
1	C15		x		x
1	C15c		x
1	C17		x	x	x
1	C17*_Fisher		x
1	C1aa		x
1	C1b		x		x
1	C1c		x
1	C1c*		x
1	C1d		x
1	C1i		x
1	C1j		x
1	C1k		x
1	C1m		x
1	C1q		x
1	C20		x
1	C21		x	x	x
1	C22		x
1	C22a		x
1	C23		x
1	C24		x
1	C25		x
1	C26		x	x
1	C26a		x
1	C27		x
1	C28		x
1	C3	x	x	x	x	x	Sensu LaJeunesse
1	C3*_Fisher		x
1	C31		x	x
1	C31b		x
1	C33	x	x		x	x
1	C33a	x	x		x	x
1	C35		x
1	C35a		x		x	x
1	C3ff		x
1	C3h		x	x
1	C3ha		x
1	C3hh		x
1	C3i		x				profile contains a mix of C1 and C3 sequences, see C1 and C3 for sequence info
1	C3j		x
1	C3k		x	x
1	C3n		x
1	C3n-t		x				profile contains a mix of C3n and C3t sequences see C3n and C3t for sequence info
1	C3t	x	x		x	x
1	C40		x
1	C40a		x
1	C42		x
1	C42a	x	x		x	x
1	C42b		x
1	C60		x
1	C61		x
1	C62		x
1	C64		x
1	C65		x
1	C67		x
1	C68		x
1	C69a		x
1	C73		x
1	C78		x
1	C78a	x	x		x	x
1	C79	x	x		x	x
1	C8		x
1	C84a		x
1	C8a	x	x		x	x
1	D1		x
1	D1-4		x				profile contains a mix of D1 and D4 sequences see D1 and D4 for sequence info
1	D1a		x				profile identical to D1-4, see D1 and D4 for sequence info
1	D3		x
1	D4		x
2	A(undefined)_van Oppen	x
2	C dot_van Oppen	x
2	C(undefined)
2	C1_sensu van Oppen 2001	x
2	C1:3a	x					profile contains a mix of C1 and C3a sequences see C1 and C3a for sequence info
2	C1.3a	x					profile contains a mix of C1 and C3a sequences see C1 and C3a for sequence info
2	C1n_van Oppen	x
2	C2_sensu van Oppen 2001	x
2	C3a	x
2	D(undefined)
2	D(undefined)_van Oppen	x
2	G(undefined)
3	C(undefined)_Al13_Loh				x
3	C(undefined)_Al2_Loh				x
3	C(undefined)_Al25_Loh				x
3	C(undefined)_Al26_Loh				x
3	C(undefined)_Al45_Loh				x
3	C(undefined)_Al5_Loh				x
3	C(undefined)_Al53_Loh				x
3	C(undefined)_Al6_Loh				x
3	C(undefined)_Sh2_Loh				x
3	C(undefined)_Sh6_Loh				x
3	C(undefined)_Sh8_Loh				x
3	Clsu10				x		sensu Stat
3	Clsu3				x		sensu Stat
3	Clsu4				x		sensu Stat
3	Clsu5				x		sensu Stat
3	Clsu6				x		sensu Stat
3	Clsu7				x		sensu Stat
3	Clsu8				x		sensu Stat
3	Dlsu1				x		sensu Stat
3	Dlsu2				x		sensu Stat
4	G2					x
